# Supplementary material for: Fast-Track Discovery of SARS-CoV-2-Neutralizing Antibodies from Human B Cells by Direct Functional Screening
Source: Viruses. 2024 Feb 22;16(3):339. doi: 10.3390/v16030339 (PMC10975424; doi:10.3390/v16030339)
Supplement: Supplementary file 1 [file viruses-16-00339-s001.zip]

Archive with 3 entries (3 files):
- Hillenbrand et al. Figure S1.pdf
- Hillenbrand et al. Figure S2.pdf
- Hillenbrand et al. Table S1.pdf
